# Supplementary material for: Heart and brain: Change in cardiac entropy is related to lateralised visual inspection in horses
Source: PLoS One. 2023 Aug 8;18(8):e0289753. doi: 10.1371/journal.pone.0289753 (PMC10409287; doi:10.1371/journal.pone.0289753)
Supplement: S1 Data — (XLSX) [file pone.0289753.s001.xlsx]

## Sheet: Sheet1
stable	ID	sex	start_position	right eye (s)	left eye (s)	laterality_index	SampEn_Baseline	SampEn_Test	△SampEn
1	1	1	1	7.45	5.63	0.139144	0.410712	0.377022	91.7972				Key
1	2	1	1	28.4	45.58	-0.232225	0.637517	0.516345	80.9932				stable	1=Alfea	2=Pelliccia
1	3	1	3	4.71	57.95	-0.849665	0.813681	0.283312	34.8185				sex	1=Mare	2=Gelding
1	4	1	2	11.77	9.87	0.0878004	0.869048	0.676047	77.7917				start position	1=left	2=right	3=front
1	5	2	3	63.35	5.18	0.848825	0.803371	0.202643	25.2241
1	6	2	1	76.26	138.05	-0.288321	0.67017	0.372507	55.5839
1	7	2	2	45.56	9.58	0.652521	0.752318	0.398379	52.9535
1	8	1	3	52.2	15.04	0.552647	1.03955	0.813372	78.243
1	9	1	1	16.63	56.72	-0.546558	0.967547	0.450634	46.5749
1	10	1	1	18.6	17.12	0.0414334	0.602093	0.460862	76.5434
2	11	1	1	3.47	68.56	-0.903651	1.1035	0.263902	23.9149
2	12	2	2	111.99	68.07	0.243919	1.33214	0.4767	35.7846
2	13	2	1	0.45	0	1	1.46106	1.58668	108.598
2	14	1	3	17.98	0.49	0.946941	0.431293	0.675681	156.664
2	15	1	2	16.76	5.11	0.532693	0.938342	0.83761	89.265
2	16	2	2	36.26	3.25	0.835485	0.57196	0.581478	101.664
2	17	2	2	0	215.79	-1	0.51303	0.0761533	14.8438
2	18	1	1	22.52	66.58	-0.494501	1.24464	1.45189	116.652
2	19	2	1	10.44	18.52	-0.279006	0.437215	0.443073	101.34
2	20	2	2	8.24	5.92	0.163842	1.15782	0.600143	51.8341
